# Supplementary material for: Injectable and Near-Infrared Light-Controllable Fibrin Hydrogels with Antimicrobial and Immunomodulating Properties for Infected Wound Healing
Source: Biomater Res. 2024 Jun 27;28:0019. doi: 10.34133/bmr.0019 (PMC11210386; doi:10.34133/bmr.0019)
Supplement: Supplementary 1 — Figs. S1 to S16 [file bmr.0019.f1.zip]

Archive with 17 entries (17 files):
- Fig. S1.tif
- Fig. S10.tif
- Fig. S11.tif
- Fig. S12.tif
- Fig. S13.tif
- Fig. S14.tif
- Fig. S15.tif
- Fig. S16.tif
- Fig. S2.tif
- Fig. S3.tif
- Fig. S4.tif
- Fig. S5.tif
- Fig. S6.tif
- Fig. S7.tif
- Fig. S8.tif
- Fig. S9.tif
- Supplementary Material.docx
